# Supplementary material for: Physiotherapist’ job performance, impression management and organizational citizenship behaviors: An analysis of hierarchical linear modeling
Source: PLoS One. 2021 May 21;16(5):e0251843. doi: 10.1371/journal.pone.0251843 (PMC8139475; doi:10.1371/journal.pone.0251843)
Supplement: S1 Data — (XLSX) [file pone.0251843.s007.xlsx]

## Sheet: 工作表1
job location	number	job title	sex	marital status	education	age	nature of work	working years	employer	whether to hold a supervisory position	length of work as supervisor	work pay	A1	A2	A3	A4	A5	A6	A7	A8	A9	A10	A11	A12	A13	A14	A15	A16	A17	A18	A19	A20	A21	A22	A23	A24	B1	B2	B3	B4	B5	B6	B7	B8	B9	B10	B11	B12	B13
1	1	1	1	2	4	5	2	6	1	2	7	6	3	2	3	3	3	3	4	3	2	3	2	2	3	1	2	2	3	3	2	3	3	2	4	4	2	4	2	4	4	1	1	2	1	1	4	4	4
1	2	2	1	1	2	3	4	2	5	1	2	2	3	1	3	1	1	3	3	1	1	3	1	3	5	2	3	3	2	3	2	2	1	2	3	2	1	3	2	3	4	1	2	2	1	2	1	1	4
1	3	2	2	2	1	6	2	3	1	1	6	2	5	2	4	1	1	1	1	5	1	5	5	1	1	1	5	1	1	5	1	1	5	5	1	1	1	1	1	5	5	1	1	5	5	1	1	5	5
1	4	2	2	2	3	4	3	5	2	2	5	2	2	3	4	2	3	3	2	2	3	2	3	2	3	2	4	4	3	4	2	2	3	3	4	3	4	4	3	4	3	2	3	2	2	2	3	3	4
1	5	2	2	2	2	4	3	6	3	2	6	4	4	3	3	2	3	1	1	1	1	1	1	1	3	2	3	3	3	2	2	3	2	3	3	3	4	3	4	4	4	3	2	2	2	2	3	3	3
1	6	1	2	2	3	4	1	4	5	2	6	5	2	2	2	2	2	2	4	2	2	2	2	2	2	2	3	2	2	4	2	2	3	2	4	3	4	3	4	4	4	3	2	2	2	2	2	2	3
1	7	1	2	1	3	3	1	3	5	2	4	3	3	3	2	3	3	3	3	3	3	3	3	3	3	3	3	3	3	3	3	3	3	3	3	3	3	3	3	3	3	3	3	3	3	3	3	3	3
1	8	1	1	1	3	2	1	2	4	2	2	3	3	3	2	2	2	2	2	2	3	2	2	2	2	2	2	3	2	2	2	2	2	4	4	4	5	5	4	5	5	5	2	2	2	2	4	4	4
1	9	1	1	1	2	2	1	1	4	2	1	3	2	3	5	2	2	2	4	2	3	2	2	2	2	2	4	4	2	2	2	2	2	4	4	4	4	4	3	4	4	2	1	2	2	2	2	2	4
1	10	1	2	2	4	3	1	1	2	2	3	3	3	3	3	3	3	4	3	2	3	3	2	2	4	3	4	4	3	4	3	3	3	3	4	3	4	3	3	4	3	3	2	2	2	2	3	3	3
1	11	1	2	1	2	2	1	1	4	2	1	3	1	2	3	1	1	3	3	3	2	3	2	2	3	2	3	3	3	3	3	3	3	3	3	3	3	3	3	3	3	3	3	3	3	3	3	3	3
1	12	1	1	1	3	4	1	4	4	1	5	3	2	3	2	2	2	2	4	2	3	3	2	2	2	3	2	2	3	2	2	3	3	2	4	3	2	2	3	4	3	3	2	2	2	2	2	2	4
1	13	1	2	1	4	2	1	2	2	2	2	3	3	3	3	2	3	2	2	3	2	2	2	2	3	2	3	3	3	2	2	2	2	2	3	3	3	3	3	4	3	3	3	3	2	2	3	3	3
1	14	1	2	1	3	2	1	2	3	2	2	1	2	1	1	1	2	1	1	1	1	1	1	1	1	1	1	1	1	1	1	1	1	1	1	1	3	3	2	3	4	1	3	3	3	3	2	2	3
1	15	1	1	2	4	4	1	7	1	1	7	6	1	5	5	1	1	4	5	2	1	2	1	1	2	1	1	2	1	1	1	1	2	3	3	3	5	5	5	5	4	1	1	1	1	1	4	3	4
1	16	1	2	1	4	2	1	1	1	2	1	2	3	3	3	2	4	3	4	3	3	3	4	3	3	4	3	3	3	3	2	3	2	2	3	2	4	4	3	4	3	2	3	2	2	1	3	3	3
1	17	1	1	1	3	2	1	1	4	2	1	3	3	3	3	3	3	3	3	3	3	3	3	3	3	3	3	3	3	3	3	3	3	3	3	3	3	3	3	4	4	3	3	3	2	1	3	3	3
1	18	1	1	2	2	3	1	5	5	1	5	6	3	5	3	3	3	3	3	3	3	4	4	4	3	2	2	2	2	2	2	2	2	2	2	2	5	5	3	4	5	5	1	1	1	1	4	4	5
1	19	1	2	1	3	2	1	2	4	2	2	3	4	4	4	4	4	4	4	4	4	4	3	3	3	3	3	4	4	4	4	4	4	4	4	4	3	3	3	3	3	4	4	4	4	4	4	4	4
1	20	1	2	1	3	3	1	1	4	2	1	3	4	4	4	4	4	4	4	4	4	4	4	4	4	4	4	4	4	4	4	4	4	4	4	4	4	4	4	4	4	4	2	2	2	2	4	4	4
1	21	1	2	1	3	1	1	1	4	2	1	3	3	3	3	3	3	3	3	3	3	3	3	3	3	3	3	4	4	4	4	4	3	3	3	3	3	3	3	3	3	3	3	3	3	3	3	3	3
1	22	1	1	1	3	2	1	2	4	2	2	3	4	3	4	3	3	2	3	2	2	2	2	3	2	3	3	2	3	3	2	3	2	3	3	2	4	3	2	4	3	2	2	2	2	2	3	3	3
1	23	1	2	1	3	2	1	2	2	2	2	3	2	2	3	1	2	2	3	3	2	2	2	3	3	1	3	2	3	2	2	3	3	3	4	3	1	2	3	4	4	4	3	3	2	1	2	2	3
1	24	1	1	3	3	4	1	2	5	1	4	2	5	5	5	3	5	5	5	4	4	3	2	2	4	3	3	4	4	4	3	4	4	4	3	4	2	2	2	4	3	3	2	2	2	2	3	3	4
1	25	1	2	1	3	2	2	1	4	2	2	1	2	2	3	1	2	2	3	3	2	2	2	3	3	1	3	2	3	2	2	3	3	3	4	3	1	2	3	4	4	3	2	3	2	1	2	2	3
1	26	1	1	1	2	2	1	1	4	2	2	3	3	4	4	4	4	4	4	4	4	4	4	4	4	4	4	4	4	4	4	4	4	4	4	4	4	4	4	4	4	4	4	4	4	4	4	4	4
1	27	1	1	2	4	3	1	4	5	1	4	2	2	2	4	2	3	3	4	4	4	4	4	4	4	4	4	4	4	4	4	4	4	4	4	4	4	4	4	4	4	4	4	4	4	4	4	4	4
1	28	1	2	1	3	2	1	2	4	1	2	3	3	3	3	3	3	3	3	3	3	3	3	3	3	3	3	3	3	3	3	3	2	3	3	3	3	3	3	3	3	4	4	3	3	3	3	3	3
1	29	1	2	1	3	2	1	2	4	2	2	4	2	2	4	2	3	2	4	1	3	2	3	1	3	1	4	4	3	2	1	1	4	4	4	2	2	3	4	4	3	2	3	3	3	3	4	4	4
1	30	1	1	1	3	2	2	2	4	2	2	3	2	2	4	2	3	2	4	1	3	2	3	1	3	1	4	4	3	2	1	1	4	4	4	2	2	3	4	4	3	2	3	3	3	3	4	4	4
1	31	1	2	2	2	3	1	3	4	2	5	3	4	3	2	2	3	1	1	2	2	2	2	1	1	1	1	2	3	2	1	2	2	2	2	3	3	3	3	4	3	3	1	1	1	1	3	3	3
1	32	1	1	1	3	2	1	2	5	1	2	3	3	3	3	3	3	3	3	3	3	3	3	3	3	3	3	3	3	3	3	3	3	3	3	3	3	3	3	3	3	3	3	3	3	3	3	3	3
1	33	1	2	1	3	3	1	2	3	2	3	3	3	3	3	3	3	3	3	2	3	3	2	2	3	2	3	3	3	3	3	3	4	3	3	2	2	2	3	4	3	3	2	2	2	2	2	2	4
1	34	1	2	1	1	2	1	1	2	2	2	2	3	2	3	3	3	3	3	4	2	2	2	2	2	3	2	2	2	2	2	2	2	2	2	2	2	2	3	4	3	3	3	3	2	2	2	2	3
1	35	1	1	1	3	3	1	3	4	2	4	3	3	3	3	3	3	3	3	2	2	2	3	3	3	3	3	3	3	3	2	2	3	3	2	3	2	2	2	3	3	3	3	3	2	2	2	2	2
1	36	1	1	1	3	3	1	2	4	2	3	4	3	2	2	2	2	3	4	2	2	2	2	2	3	2	2	3	2	2	2	2	2	2	3	2	3	4	4	4	4	2	2	2	2	2	2	2	4
1	37	1	1	2	3	3	1	4	4	1	4	6	3	3	3	3	3	3	3	3	3	3	3	3	3	3	3	3	3	3	3	3	3	3	3	3	3	3	3	3	3	3	3	3	3	3	3	3	3
1	38	1	1	1	3	2	1	2	4	2	2	4	4	4	4	4	4	4	4	4	4	4	4	4	4	4	4	4	4	4	4	4	4	4	4	4	5	5	4	4	4	4	3	2	2	2	3	3	4
1	39	1	2	1	3	4	1	4	2	2	5	3	2	2	3	2	3	2	1	2	1	1	1	1	1	1	1	2	2	2	2	2	1	1	3	1	3	4	3	4	3	1	4	3	2	1	2	2	3
1	40	1	1	1	3	2	1	2	2	2	2	3	1	3	3	2	2	2	2	3	2	2	2	3	3	4	3	3	3	4	3	3	3	3	4	3	3	3	3	4	3	4	2	2	2	2	3	3	3
1	41	1	2	1	3	3	1	3	3	2	3	3	3	2	2	4	3	2	2	4	3	3	4	4	4	4	3	2	3	3	3	3	4	3	3	4	2	3	2	3	4	4	2	2	2	2	3	3	2
1	42	1	2	1	3	2	1	2	4	2	2	3	3	3	3	3	3	3	3	3	3	3	3	3	3	3	3	3	3	3	3	3	3	3	3	3	3	3	3	3	3	3	3	3	3	3	3	3	3
1	43	1	1	1	3	3	1	3	4	2	4	6	4	4	4	4	4	5	5	5	5	5	5	5	5	5	5	5	5	5	5	5	5	5	5	5	4	4	4	4	4	5	5	5	5	5	5	5	5
1	44	1	1	1	3	2	1	1	2	2	2	3	4	4	4	2	3	3	3	2	2	2	1	1	2	2	2	4	3	4	2	3	2	2	3	3	2	2	2	4	4	4	2	2	2	2	3	3	4
1	45	1	2	1	3	2	1	2	2	2	2	3	4	3	3	3	3	3	4	3	4	3	3	2	3	2	3	3	3	3	3	3	3	3	4	4	2	3	2	4	3	3	3	3	3	3	4	4	4
1	46	1	2	2	4	3	1	2	4	2	2	3	2	2	2	2	2	2	2	2	2	2	2	2	2	2	2	3	2	2	2	2	2	2	2	2	3	2	3	3	2	2	2	2	2	2	2	2	3
1	47	1	2	2	3	3	1	2	4	2	3	3	4	4	5	2	4	3	4	3	3	4	4	4	4	4	4	4	4	4	4	4	4	4	4	4	4	3	4	4	4	4	2	2	2	2	3	3	4
1	48	1	1	1	4	3	2	1	5	1	2	6	1	2	4	3	1	3	4	3	3	3	3	3	3	3	3	2	2	2	2	2	3	3	3	3	2	3	2	4	3	3	3	3	1	3	1	1	1
1	49	1	2	2	2	4	1	2	4	2	4	3	3	2	3	2	3	3	3	3	3	3	3	3	3	3	3	3	3	3	3	3	3	3	3	3	3	3	3	3	3	3	3	3	3	3	3	3	3
1	50	1	1	1	3	2	1	2	3	2	2	3	3	3	3	3	3	3	3	3	3	3	2	1	3	1	3	4	3	3	3	3	2	3	3	3	3	3	3	3	3	3	3	3	3	3	3	3	3
1	51	1	2	2	2	4	1	5	4	1	5	3	4	3	3	2	3	3	3	3	3	3	3	3	3	3	3	3	3	3	3	3	3	3	3	3	3	3	3	3	3	3	3	3	3	3	3	3	3
1	52	1	2	1	3	2	1	1	4	2	1	3	3	3	3	2	3	3	3	2	3	2	1	2	3	1	3	3	2	3	1	3	3	3	4	4	2	1	3	5	3	3	2	2	1	1	4	3	4
1	53	1	2	1	3	5	1	4	4	2	7	3	5	5	4	4	3	4	4	3	3	3	2	1	2	2	4	4	4	3	3	3	3	3	4	4	2	3	4	4	4	4	2	1	1	1	3	3	3
1	54	1	2	1	3	2	1	1	3	2	2	2	4	3	3	2	3	3	4	2	3	2	2	2	3	3	2	3	3	2	2	3	3	3	3	3	3	3	3	4	3	3	2	2	2	2	3	3	4
1	55	1	2	1	3	2	1	2	4	2	2	2	3	3	3	3	4	3	3	3	4	2	3	3	3	4	3	3	3	3	3	3	3	3	4	3	4	2	3	4	3	3	2	2	2	2	2	2	4
1	56	1	1	1	3	2	1	1	5	2	2	3	4	5	5	1	3	3	3	3	3	3	3	3	4	3	3	4	3	4	3	3	5	3	3	3	3	3	3	4	3	4	3	3	3	3	3	3	3
1	57	1	1	1	3	3	1	2	4	2	3	3	4	3	3	3	4	4	4	4	4	3	3	4	3	3	3	3	4	3	3	3	4	3	5	3	3	3	3	4	3	3	3	3	2	1	3	3	3
1	58	1	1	1	3	2	1	2	4	2	2	4	3	3	3	3	3	3	3	3	3	3	3	3	3	3	3	3	3	3	3	3	3	3	3	3	3	3	3	3	3	3	3	3	3	3	3	3	3
1	59	1	2	1	4	3	2	2	4	2	4	5	3	3	4	3	4	3	4	3	3	3	3	3	3	3	3	3	3	3	2	3	3	3	3	3	3	3	3	3	3	3	3	3	3	3	3	3	3
1	60	1	1	1	2	2	1	2	5	2	2	3	3	2	3	2	2	2	2	2	3	2	2	2	2	2	2	2	2	2	2	2	2	3	3	3	3	2	3	4	3	3	3	2	2	2	3	3	4
1	61	1	1	2	3	3	5	2	5	2	3	6	3	3	1	3	3	3	4	3	3	3	3	3	3	3	3	3	3	3	3	3	3	3	3	3	3	3	3	3	3	3	3	3	3	3	3	3	3
1	62	1	1	1	3	2	1	1	2	2	2	2	3	4	4	5	3	4	4	4	3	3	1	3	3	1	1	1	1	1	1	1	3	2	1	1	1	1	1	1	5	1	5	5	5	1	1	1	5
1	63	1	1	1	3	3	1	2	4	2	3	3	3	3	3	3	3	3	3	3	3	3	2	2	2	2	2	3	3	3	3	3	2	2	2	2	3	3	3	3	3	3	3	3	3	3	4	4	4
1	64	1	2	1	2	2	1	2	4	2	2	3	2	3	3	3	3	3	4	3	3	2	2	2	3	3	2	2	3	2	2	3	3	3	3	3	3	3	3	3	3	2	3	2	2	2	3	3	3
1	65	1	1	1	3	2	1	1	4	2	1	3	3	3	3	3	3	3	3	3	3	3	3	3	3	3	3	3	3	3	3	3	3	3	3	3	3	3	3	3	3	3	3	3	3	3	3	3	3
1	66	1	2	1	3	3	1	3	1	1	4	3	3	3	3	3	3	3	3	3	3	3	2	2	3	2	3	3	3	2	3	3	3	3	3	3	3	4	2	4	3	3	2	2	2	2	3	3	3
1	67	1	1	1	3	2	1	2	4	2	3	3	3	3	3	3	3	3	3	3	3	3	3	3	3	3	3	3	3	3	3	3	3	3	3	3	3	3	3	3	3	3	3	3	3	3	3	3	3
1	68	1	1	1	3	2	1	2	4	2	2	3	4	4	4	2	3	1	4	3	2	3	1	1	3	3	3	3	3	3	1	3	3	3	4	3	3	2	2	3	4	2	3	3	1	2	3	3	3
1	69	1	1	1	2	3	1	1	5	2	3	2	4	3	4	2	4	3	4	2	3	2	2	2	3	2	3	4	4	2	3	4	3	3	4	3	3	3	3	4	3	3	2	3	2	2	4	3	3
1	70	1	2	2	2	3	1	4	4	2	5	3	4	4	4	3	4	3	3	3	3	3	3	3	4	3	3	3	3	3	3	3	3	3	3	3	2	3	4	4	3	3	1	1	1	1	3	3	3
1	71	1	2	1	2	2	1	1	4	2	2	3	3	3	3	3	3	3	3	3	3	3	3	3	3	3	3	3	3	3	3	3	3	3	3	3	2	2	2	2	5	3	3	1	1	1	1	3	3
1	72	1	1	1	3	2	1	2	4	2	2	3	3	4	4	3	4	4	4	3	4	3	3	3	4	3	3	4	3	2	3	3	4	3	4	3	3	3	3	4	3	3	3	3	2	2	3	3	4
1	73	1	2	2	3	3	1	3	2	2	3	4	2	4	4	1	1	1	1	1	1	1	1	1	1	1	1	1	1	1	1	1	1	1	1	1	3	3	4	4	3	4	3	3	3	1	3	3	4
1	74	1	2	2	3	3	1	2	2	2	4	3	4	3	3	3	3	3	3	3	3	3	3	2	3	2	2	3	1	1	1	1	4	3	3	2	1	2	1	4	4	2	3	2	3	1	3	3	3
1	75	1	2	2	3	3	1	2	2	2	3	3	2	3	4	2	2	3	4	3	3	3	2	3	3	3	3	3	4	3	4	4	3	4	4	4	2	4	4	4	4	3	2	2	2	2	4	4	4
1	76	1	1	1	3	2	1	2	3	2	2	3	3	3	3	2	3	3	3	3	3	3	3	2	3	3	3	3	3	2	2	3	3	3	3	2	2	3	3	4	5	2	2	2	2	1	3	3	3
1	77	1	1	2	4	4	1	3	4	1	5	5	2	4	4	1	4	3	3	2	2	3	2	2	2	2	2	3	2	4	2	2	2	2	3	2	2	2	4	2	2	2	4	4	4	4	3	3	4
1	78	1	2	2	2	3	1	4	4	2	4	3	5	5	5	5	5	4	4	3	3	3	3	3	3	3	4	4	4	4	4	4	4	4	4	4	4	2	2	5	5	5	2	1	1	1	2	2	5
1	79	1	2	2	3	3	1	2	4	2	3	3	3	3	3	3	3	3	3	3	3	3	3	3	3	3	3	3	3	3	3	3	3	3	3	3	3	3	4	4	3	3	3	3	3	3	3	3	4
1	80	1	2	1	3	2	1	2	2	2	2	3	4	3	3	2	2	2	2	1	2	1	1	1	1	2	2	3	2	2	1	2	3	3	4	3	2	2	2	3	3	2	2	1	1	2	2	2	4
1	81	1	1	1	3	3	1	3	3	1	3	3	3	3	4	2	3	3	4	3	2	3	2	2	3	2	3	4	3	3	3	3	3	3	4	2	3	4	4	4	4	3	2	2	2	2	2	2	4
1	82	1	1	2	3	4	1	2	4	1	5	3	4	4	4	3	4	4	4	3	3	4	3	2	3	3	3	4	4	4	3	4	4	4	4	4	3	4	4	3	4	3	2	2	2	2	3	3	3
1	83	1	1	2	3	4	1	4	2	2	5	4	3	3	3	1	1	1	3	2	1	1	1	1	1	1	1	1	1	1	1	1	3	2	3	2	3	3	3	5	3	3	1	1	1	1	3	3	4
1	84	1	1	2	3	4	1	5	2	1	5	4	3	3	3	2	2	3	3	2	3	2	1	2	3	2	3	3	2	3	2	2	3	3	4	3	4	3	3	4	4	3	2	2	1	1	3	3	4
1	85	1	2	1	3	2	1	2	4	2	2	2	4	3	4	1	3	3	4	2	3	3	2	4	4	3	4	4	4	4	4	4	4	4	4	4	3	4	4	4	3	4	2	1	1	1	3	4	4
1	86	1	1	2	4	4	1	3	4	2	4	2	2	3	3	2	3	3	3	3	2	4	2	2	3	2	3	4	4	3	3	4	3	2	3	2	2	3	2	4	3	1	3	2	2	2	2	2	4
1	87	1	2	1	4	2	1	2	3	2	2	3	4	2	3	3	2	3	4	3	4	4	3	2	4	4	4	4	4	3	2	3	3	3	4	3	3	4	3	4	3	3	2	2	2	1	3	2	3
1	88	1	2	2	4	3	1	3	5	1	3	3	5	3	5	1	4	4	4	3	2	3	3	3	4	3	3	4	3	3	3	3	3	4	4	4	3	3	3	4	3	4	2	2	3	1	4	4	4
1	89	1	2	1	4	2	1	1	2	2	2	2	3	2	4	2	3	2	4	3	2	2	1	1	1	1	1	1	1	1	1	1	3	3	3	3	3	3	3	4	3	3	3	3	1	1	3	2	4
1	90	1	2	2	2	2	1	2	4	2	2	3	3	3	4	2	3	2	2	2	3	3	2	2	4	3	3	4	3	2	1	3	2	3	4	3	3	3	3	4	2	3	1	1	1	1	3	3	4
1	91	1	2	1	3	3	1	2	4	2	3	2	3	3	3	2	3	3	3	3	3	3	3	3	3	3	3	3	3	3	3	3	3	3	3	3	3	4	4	4	4	3	2	2	2	2	3	3	3
1	92	1	2	1	3	3	1	4	4	2	4	3	3	3	3	2	4	3	3	2	3	3	2	2	2	2	3	3	3	3	3	3	2	2	3	3	2	2	3	4	3	3	3	3	2	3	3	3	4
1	93	1	2	1	2	2	1	1	5	2	1	2	3	1	4	4	2	2	5	4	3	2	2	1	4	3	3	4	3	4	2	2	3	2	4	3	2	5	5	5	4	2	1	1	1	1	5	5	5
1	94	1	2	1	3	3	1	3	1	2	3	3	2	2	3	2	4	2	3	2	3	3	4	2	3	4	4	4	4	3	4	4	4	4	4	4	4	4	4	4	4	2	2	2	1	1	4	4	3
1	95	1	1	1	4	3	1	1	1	2	2	3	3	3	3	4	3	3	3	3	4	3	4	4	4	4	4	3	3	3	3	3	3	2	3	3	3	3	4	3	3	3	3	3	3	3	4	3	4
1	96	1	1	1	4	3	1	4	2	2	4	3	3	3	4	2	2	3	3	2	3	2	2	2	3	2	3	3	3	3	3	3	4	4	4	4	3	3	4	4	3	4	2	2	2	2	4	4	4
1	97	1	1	2	3	3	1	4	2	2	4	3	1	1	1	1	1	1	1	1	1	1	1	1	1	1	1	1	2	1	1	1	2	1	3	2	2	1	1	3	2	1	2	3	1	2	1	1	2
1	98	1	1	2	3	3	1	2	3	2	4	3	2	2	3	2	2	2	2	2	2	2	2	2	2	2	2	3	3	3	3	3	3	2	3	3	2	3	2	2	3	1	3	2	2	3	1	1	2
1	99	1	2	1	2	3	1	3	4	2	3	3	3	3	3	3	3	3	4	3	3	3	3	5	3	3	3	3	3	3	4	4	4	3	3	3	2	3	3	3	3	3	3	3	3	3	3	3	3
1	100	1	1	2	3	3	1	3	4	2	3	5	3	3	3	3	3	3	3	3	3	3	3	3	3	3	3	3	3	3	3	3	3	3	3	3	3	3	3	3	3	3	3	3	3	3	3	3	3
1	101	1	1	2	3	3	1	4	4	1	4	5	4	3	3	2	4	3	3	2	4	4	2	3	3	3	4	5	5	5	3	5	4	4	5	5	2	2	3	3	3	4	1	1	1	1	3	3	5
1	102	1	2	2	2	3	1	5	4	2	5	3	4	4	4	3	3	3	4	4	4	4	3	3	3	3	4	3	4	3	3	4	4	3	4	4	3	4	3	3	3	3	3	3	3	3	3	3	4
1	103	1	2	1	2	2	1	2	4	2	2	2	3	3	3	3	4	3	4	3	3	4	2	3	4	4	4	4	4	4	4	4	3	3	4	4	3	3	3	4	3	3	2	2	2	2	3	3	4
1	104	1	2	1	3	2	1	2	4	2	2	3	3	4	3	2	2	2	2	2	1	3	1	1	3	2	3	3	1	3	1	1	3	3	3	3	2	3	3	4	4	4	3	2	2	2	3	2	3
1	105	1	2	1	3	3	1	2	4	2	3	3	3	3	3	3	3	3	2	3	3	3	3	3	3	3	3	3	3	3	3	3	3	3	3	3	3	5	3	5	5	3	3	3	3	1	3	3	3
1	106	1	2	2	4	3	1	4	1	2	4	3	4	4	4	2	3	3	3	4	2	2	2	2	3	2	2	2	2	2	2	2	3	3	3	3	3	3	3	4	3	4	3	2	2	2	3	3	3
1	107	1	1	2	3	2	1	2	4	2	3	4	3	3	3	2	2	2	2	2	2	2	2	2	2	3	4	4	4	4	3	4	4	3	3	3	3	2	3	3	4	3	2	2	2	2	2	2	2
1	108	1	2	2	4	3	1	2	4	2	5	4	2	2	2	2	2	2	3	2	2	2	2	2	2	2	2	2	2	2	2	2	2	2	2	2	3	3	2	3	3	3	2	2	2	2	3	3	3
1	109	1	2	1	3	2	1	2	4	2	2	3	4	4	4	2	4	3	3	2	3	3	2	2	4	2	4	4	4	4	4	4	4	4	4	4	2	4	3	4	4	3	3	2	2	2	4	4	4
1	110	1	1	1	3	2	1	2	4	2	2	3	3	3	3	2	2	2	2	2	2	3	3	2	3	2	2	3	2	3	3	3	2	2	2	2	2	3	2	3	3	3	2	2	2	2	3	2	3
1	111	1	1	2	4	3	1	2	4	2	2	3	3	2	3	3	3	2	2	2	2	2	2	2	2	2	2	3	2	3	2	2	2	2	2	2	1	3	1	4	4	4	4	3	2	2	2	2	3
1	112	1	1	2	4	3	1	3	4	2	3	5	3	3	3	3	3	3	3	4	4	4	4	4	4	2	4	4	4	4	4	4	4	4	4	4	2	3	2	4	3	4	2	2	2	2	3	3	4
1	113	1	2	2	3	3	1	1	3	1	3	3	4	4	2	3	3	3	4	3	4	4	4	3	3	2	3	3	2	2	3	2	3	4	4	4	4	4	3	4	4	4	2	2	2	2	3	3	3
1	114	1	2	2	3	3	1	3	1	2	3	3	3	3	4	3	3	4	4	3	3	3	2	2	3	2	3	3	3	3	3	3	4	4	4	4	2	2	3	4	4	3	3	2	1	1	2	3	3
1	115	1	1	1	3	3	1	2	1	2	2	3	3	3	3	3	5	3	4	3	3	3	3	3	3	3	4	4	4	4	3	3	3	3	4	3	3	1	3	5	3	3	1	3	1	1	3	3	5
1	116	1	2	1	4	2	1	2	2	2	2	2	5	3	2	2	1	1	2	2	1	1	1	1	1	1	2	3	2	1	1	1	2	1	3	3	1	4	3	4	2	1	1	1	1	2	1	1	1
1	117	1	2	1	2	2	1	2	4	2	2	2	4	4	4	4	4	4	4	4	4	4	4	4	4	4	4	4	4	4	4	4	4	4	4	4	4	4	4	4	4	4	4	4	4	4	4	4	4
1	118	1	1	1	3	2	1	2	4	2	2	4	2	3	4	3	3	4	4	2	2	3	2	4	4	2	3	4	4	3	4	4	4	4	4	4	3	2	3	4	2	3	3	2	2	1	4	4	4
1	119	1	2	1	3	3	1	4	4	1	4	3	2	3	5	1	1	3	5	2	3	3	3	3	3	3	3	3	3	3	3	3	3	3	3	3	1	3	3	4	3	3	2	1	1	1	3	3	5
1	120	1	1	1	3	3	2	1	4	2	2	2	3	3	3	2	3	3	3	2	3	3	2	2	2	2	3	3	3	3	2	2	4	3	3	3	1	3	3	5	4	3	2	2	2	1	4	4	4
1	121	1	2	1	3	2	1	2	2	2	2	3	4	4	4	4	4	4	4	4	4	4	4	2	3	3	4	3	4	3	4	4	4	2	4	3	4	2	2	4	3	3	2	2	2	2	2	2	2
1	122	1	1	2	3	2	2	2	4	2	2	2	3	3	2	2	2	3	3	3	3	3	3	3	3	3	3	3	3	3	3	3	3	3	3	3	3	3	3	3	3	3	3	3	2	2	3	3	3
1	123	2	1	2	3	3	1	3	4	2	3	3	4	2	3	2	2	2	3	2	2	2	2	2	2	3	3	3	3	2	2	2	3	3	3	3	3	3	3	4	4	3	3	3	2	2	3	3	4
1	124	1	2	2	3	3	1	3	3	2	3	3	1	1	3	2	1	2	2	1	4	2	1	2	4	3	4	4	3	3	3	3	2	4	5	4	1	4	3	5	4	4	3	2	1	1	5	3	5
1	125	1	2	1	2	3	1	1	4	1	2	2	4	3	4	2	3	3	4	4	4	3	2	3	3	2	3	4	3	4	3	3	4	4	4	4	4	4	4	4	4	3	2	1	1	1	4	4	4
1	126	1	2	2	3	4	1	6	3	1	6	5	3	3	3	2	3	3	3	2	2	3	2	3	3	1	2	3	3	3	3	3	1	2	3	3	4	4	4	5	4	1	3	2	2	2	3	3	4
1	127	1	1	2	3	5	1	5	1	2	6	5	4	4	4	4	4	3	4	3	4	3	4	3	2	2	3	2	3	2	2	2	3	3	4	3	3	3	3	3	3	3	3	3	2	2	3	2	3
1	128	1	2	1	4	3	1	3	3	2	4	3	4	4	5	3	4	4	5	2	3	3	2	1	3	1	4	4	4	4	2	3	3	3	3	3	1	5	4	5	5	4	2	1	1	1	2	2	4
1	129	1	1	1	3	2	1	2	2	2	2	3	3	2	3	2	3	3	3	3	3	2	1	1	3	2	2	2	2	3	2	3	3	2	3	2	2	2	1	3	3	2	2	2	1	2	2	2	3
1	130	1	2	1	4	3	1	4	1	2	4	3	3	4	4	2	4	3	3	3	3	3	2	3	3	3	3	4	4	3	3	3	3	3	3	3	2	4	2	4	4	3	2	2	1	1	4	4	4
1	131	1	2	1	2	3	1	1	4	1	4	3	3	3	3	2	4	3	4	2	2	2	1	1	3	1	3	3	3	3	2	3	3	1	3	3	2	3	2	3	3	1	2	2	2	2	3	3	4
1	132	1	2	1	3	2	1	1	4	2	1	2	3	3	3	3	3	3	3	3	3	3	3	3	3	3	3	3	3	3	2	3	3	3	3	3	3	3	4	4	3	3	2	1	2	1	4	4	5
1	133	1	2	2	3	4	1	2	4	1	5	3	2	2	2	2	2	2	2	2	3	2	2	2	3	2	2	2	2	2	2	2	4	4	3	5	3	3	3	4	3	3	2	2	2	2	3	3	4
1	134	1	2	2	4	5	1	7	1	0	7	6	4	4	4	3	4	3	3	2	2	3	3	2	3	2	3	3	3	3	3	3	3	3	4	4	5	4	4	5	4	3	2	2	2	1	5	5	4
1	135	1	1	2	3	3	1	2	2	2	3	4	3	4	3	1	3	4	4	2	1	1	1	1	4	2	3	4	3	4	3	3	3	3	5	4	1	1	1	5	3	2	1	1	1	1	2	2	5
2	136	2	1	1	2	3	5	2	5	2	5	2	2	2	4	2	4	4	4	4	4	4	3	4	4	4	4	4	4	4	4	4	4	4	4	4	4	4	4	4	4	4	2	2	2	2	3	3	3
2	137	1	1	2	3	4	1	2	4	2	2	3	4	4	4	2	4	4	4	2	2	2	2	2	3	2	4	4	3	4	2	2	4	2	3	2	4	3	3	4	4	4	2	4	2	3	3	3	4
2	138	2	2	2	2	3	3	2	4	2	3	2	5	5	5	5	5	5	5	5	5	5	5	5	5	4	5	4	5	4	5	5	5	5	5	5	5	3	3	4	3	4	3	3	3	3	5	5	5
2	139	1	2	1	3	2	1	1	3	2	1	3	3	2	2	2	1	1	1	2	2	2	2	2	2	4	5	5	5	2	5	5	5	5	5	2	3	4	3	2	1	1	2	2	2	2	3	2	2
2	140	1	2	1	3	2	1	2	4	2	2	2	3	3	3	3	3	2	2	2	2	3	3	3	3	2	3	3	3	3	3	3	3	3	3	3	3	3	3	5	5	3	3	3	3	3	3	3	3
2	141	1	2	1	3	2	1	1	4	2	2	2	2	4	4	2	4	2	4	4	4	2	2	2	4	2	2	4	2	4	2	2	2	3	4	2	4	2	4	4	2	2	2	2	2	2	2	2	2
2	142	2	2	2	4	4	3	5	2	2	6	3	4	3	3	4	4	4	4	3	3	2	3	2	3	3	3	4	4	4	3	4	4	4	4	3	3	3	1	3	3	2	3	3	3	1	3	3	3
2	143	2	2	2	4	4	3	7	2	1	7	4	4	4	4	2	4	3	3	2	2	2	3	2	3	2	3	3	3	3	2	2	3	4	4	4	3	3	4	4	4	2	2	2	2	2	3	3	3
2	144	2	2	1	2	4	3	2	4	2	5	2	4	4	4	2	3	3	3	3	3	3	4	3	4	2	5	4	3	2	2	2	3	3	3	3	4	4	4	4	4	5	3	2	2	2	3	1	4
2	145	2	2	2	2	4	2	3	4	2	4	2	2	3	3	2	3	1	2	2	2	1	3	2	3	2	3	2	2	2	3	3	2	3	2	2	3	4	3	3	4	1	2	1	1	1	4	4	5
2	146	1	1	1	3	2	1	1	3	2	1	2	4	2	4	2	3	3	2	2	2	3	2	2	2	2	3	3	4	3	2	3	2	4	4	3	3	3	2	3	3	2	2	2	1	2	4	4	4
2	147	1	2	2	4	3	1	2	4	2	4	3	2	2	2	2	2	2	2	1	1	2	1	1	1	1	2	2	2	2	1	1	1	4	4	4	3	4	4	4	4	2	1	1	1	1	3	3	4
2	148	1	2	1	3	2	1	1	4	2	2	2	1	1	4	1	1	3	4	3	2	2	1	2	3	2	3	3	2	2	1	2	2	3	3	3	5	3	4	4	3	3	2	2	1	1	3	3	2
2	149	1	2	1	3	2	1	1	3	2	1	2	4	3	4	3	4	4	4	3	3	4	3	3	3	3	4	4	4	4	3	4	3	4	4	4	4	4	2	3	4	1	3	4	2	2	2	2	4
2	150	1	1	2	2	3	1	2	5	1	4	6	2	3	4	1	1	1	1	2	2	2	1	1	2	2	1	1	1	1	1	1	1	1	3	3	3	5	4	5	4	1	2	2	2	2	3	3	3
2	151	2	2	1	1	4	3	7	3	2	7	3	1	1	1	1	1	1	1	1	1	1	1	1	1	1	1	1	1	1	1	1	1	1	1	1	4	4	4	4	4	2	1	1	1	1	3	3	4
2	152	2	1	2	2	5	3	5	4	1	7	4	3	3	4	2	3	3	4	3	3	3	3	3	4	3	3	3	3	4	3	3	3	3	3	3	3	4	3	4	4	4	3	2	1	1	4	3	4
2	153	2	2	2	2	3	3	2	4	2	3	2	3	3	3	3	5	5	5	4	4	4	3	3	3	3	3	3	3	3	3	3	3	3	3	3	2	3	3	3	4	4	3	2	4	4	3	3	3
2	154	2	2	2	1	4	3	4	4	2	5	2	2	2	2	1	3	3	3	3	1	2	1	1	2	1	2	2	1	1	1	1	3	3	3	3	2	3	2	5	4	2	2	1	1	1	1	1	1
2	155	2	2	2	1	4	3	1	4	2	3	2	2	3	1	2	2	2	2	3	2	3	2	2	2	3	3	3	3	2	3	3	3	3	3	2	4	4	4	4	5	1	3	3	3	2	4	4	4
2	156	2	2	2	2	5	3	6	1	2	7	4	3	3	3	3	3	3	3	2	2	2	2	2	2	2	2	2	2	2	3	2	3	2	3	3	4	4	4	4	4	4	2	1	1	1	3	3	3
2	157	2	2	2	1	5	5	7	1	2	7	3	2	3	4	1	3	2	4	2	2	2	1	1	2	1	2	1	2	1	1	1	1	1	1	3	2	2	1	5	4	3	1	1	1	1	2	2	4
2	158	1	1	1	3	3	1	2	5	1	4	6	4	2	3	2	2	2	3	1	1	1	1	1	3	2	5	5	2	2	3	2	5	3	5	2	4	5	3	4	5	1	4	1	5	2	2	2	1
2	159	2	2	2	2	4	3	4	3	2	6	3	2	2	2	2	2	2	2	2	2	2	2	2	2	2	2	2	2	1	2	2	2	3	1	1	2	2	1	3	2	2	2	2	2	2	2	2	3
2	160	1	2	2	4	4	2	2	4	2	4	1	2	2	2	2	2	2	2	2	2	2	2	2	2	2	2	2	2	2	2	2	2	2	2	2	4	4	4	4	3	3	2	2	2	2	3	3	4
2	161	1	2	1	3	2	2	1	4	2	2	1	3	3	3	2	3	2	3	2	2	3	2	1	2	2	3	3	3	3	1	3	2	2	3	2	3	3	3	4	3	2	2	2	1	1	3	2	4
2	162	1	2	1	3	2	2	1	4	2	2	1	1	1	5	1	1	1	1	1	1	1	1	1	1	1	3	3	3	1	3	1	1	5	5	5	5	5	3	5	5	3	3	3	3	1	4	3	5
2	163	1	1	2	2	4	1	4	4	1	6	3	3	4	4	1	4	3	3	2	1	1	1	1	2	1	1	3	3	3	3	3	2	3	3	3	2	1	1	3	3	4	1	1	1	1	2	2	3
2	164	1	2	1	3	2	1	4	1	1	1	2	2	3	2	2	2	3	3	3	3	3	2	2	3	2	3	3	3	2	3	2	3	3	3	3	4	3	4	4	3	3	2	2	2	2	3	3	3
2	165	1	2	1	3	2	2	2	4	2	2	1	3	4	4	3	3	3	3	3	3	3	2	2	3	2	3	3	3	3	2	3	2	2	3	3	1	3	3	3	4	3	3	2	2	2	3	3	3
2	166	1	2	2	2	1	1	4	4	1	4	5	3	3	3	3	3	3	3	3	3	3	3	3	3	3	3	3	3	3	3	3	3	3	3	3	4	3	4	4	3	2	2	2	2	3	3	3	3
2	167	1	2	1	3	2	1	1	4	2	1	3	1	3	3	1	3	1	1	3	3	4	1	1	3	1	1	1	1	1	1	1	1	1	1	3	3	1	3	4	3	3	2	1	1	1	3	3	3
2	168	1	1	1	3	3	1	3	3	1	3	3	3	3	3	1	3	3	4	2	1	3	2	1	3	1	4	4	3	3	3	3	3	3	3	3	2	4	4	4	3	1	2	2	1	1	4	4	3
2	169	1	2	1	3	2	1	1	1	2	1	2	4	3	4	3	4	3	5	3	3	4	3	3	4	3	4	4	4	3	4	4	3	3	3	4	4	3	3	4	3	3	2	2	2	2	3	3	3
2	170	1	1	2	3	3	2	3	4	2	3	1	3	3	3	1	1	3	4	1	1	4	1	1	1	1	1	3	3	4	1	3	3	4	4	4	1	3	4	5	4	3	1	1	1	1	1	1	4
2	171	1	1	1	3	2	1	2	4	2	2	2	1	1	1	1	1	1	1	1	1	1	1	1	1	1	1	2	1	2	1	1	2	2	1	1	1	2	1	2	2	2	2	2	1	3	2	2	4
2	172	1	2	1	3	2	2	2	4	2	2	2	4	3	3	3	3	3	3	3	3	3	3	2	2	2	3	3	3	3	2	3	2	2	2	2	3	3	3	3	3	3	3	3	3	2	2	2	3
2	173	1	1	2	2	2	1	1	5	2	2	2	4	4	1	1	3	3	5	2	1	1	1	1	1	1	1	4	4	3	3	4	4	4	4	2	1	3	4	4	3	3	4	1	1	1	3	3	3
2	174	1	1	1	3	3	1	2	3	2	3	2	4	3	4	2	3	3	3	2	2	2	2	3	3	2	3	4	4	4	3	4	3	3	2	3	3	3	3	4	3	2	2	3	2	1	3	2	3
2	175	1	2	2	3	4	1	4	4	1	5	4	4	4	4	2	4	3	4	2	3	3	2	2	4	3	4	4	4	3	2	3	4	4	4	4	3	3	3	4	3	3	2	2	2	2	4	4	4
2	176	1	1	1	3	2	1	2	4	1	3	4	4	4	4	2	3	3	4	2	2	2	2	2	2	1	3	4	3	3	4	2	4	3	4	3	1	5	2	4	3	1	2	2	2	1	4	4	4
2	177	1	1	1	3	2	1	1	3	2	2	2	3	3	3	1	2	2	4	1	3	2	1	1	2	1	2	3	1	1	2	1	2	2	3	3	1	4	1	2	3	1	4	2	1	1	3	2	4
2	178	1	2	1	3	3	1	3	3	2	3	2	3	2	3	1	3	2	3	2	2	2	2	2	2	2	3	3	3	2	2	2	3	3	3	3	4	2	2	4	4	2	2	2	1	1	4	4	4
2	179	1	1	1	3	2	1	1	3	2	1	2	3	3	3	3	3	2	3	2	3	3	3	2	3	3	3	3	4	3	4	4	4	4	4	4	2	5	2	5	3	3	2	2	2	2	3	3	3
2	180	1	2	2	3	4	2	3	3	2	3	1	4	3	5	2	2	1	5	3	3	3	3	2	3	2	5	4	3	3	2	2	3	5	3	3	4	3	4	4	4	3	1	1	1	1	4	3	5
2	181	1	1	3	3	2	1	1	4	2	2	2	3	3	3	3	3	3	3	3	3	3	3	3	3	3	3	3	3	3	3	3	3	3	3	3	4	3	3	4	3	4	2	2	2	1	2	2	3
2	182	1	1	1	3	2	1	2	3	2	2	2	2	2	4	2	1	2	2	1	2	2	1	1	1	2	2	2	3	2	2	2	2	2	3	2	3	2	3	4	2	1	3	2	1	1	1	1	3
2	183	1	2	1	3	2	1	2	3	2	2	2	2	2	2	2	1	2	2	2	2	2	1	1	1	1	3	3	3	3	2	3	2	2	1	1	2	2	2	3	3	1	1	1	1	1	1	1	3
2	184	1	2	1	3	2	1	2	3	2	2	3	2	2	3	2	3	2	2	2	2	3	2	2	2	2	2	3	2	2	2	2	2	2	3	2	2	4	4	2	2	2	3	3	2	2	2	2	3
2	185	1	2	1	3	2	1	1	4	2	1	3	4	3	3	3	3	3	3	1	1	3	1	1	2	1	3	4	3	2	1	3	4	3	4	3	1	5	4	4	3	2	2	1	1	1	3	3	5
2	186	1	2	1	3	3	5	2	5	2	2	1	5	1	5	1	4	1	5	5	5	5	4	5	5	5	5	5	5	5	5	5	5	5	5	5	1	1	1	4	4	4	4	1	1	1	4	4	5
2	187	1	2	2	3	3	1	5	2	2	5	3	3	3	4	2	4	3	3	2	2	3	2	2	2	3	3	3	4	4	3	3	3	3	3	2	2	4	3	4	4	2	2	1	1	1	2	2	3
2	188	1	2	1	3	2	5	2	1	2	2	2	2	2	2	2	2	2	2	3	3	3	2	3	4	1	3	3	4	3	1	4	3	3	4	4	4	3	3	4	3	3	2	2	1	1	4	4	4
2	189	1	2	1	3	2	1	1	3	2	1	2	3	4	4	4	4	3	4	4	4	4	3	3	3	3	3	4	4	4	4	4	4	4	4	4	4	4	4	4	4	4	3	3	3	3	4	4	4
2	190	1	1	1	2	2	2	1	3	2	2	1	3	3	3	2	3	2	4	2	2	2	2	3	4	3	3	3	3	3	3	3	3	3	4	3	3	2	3	4	3	3	2	2	2	1	3	3	3
2	191	1	2	1	3	2	1	1	3	2	1	3	3	2	3	2	2	2	2	2	2	3	1	1	1	1	2	3	3	3	2	2	3	3	3	3	4	3	2	3	4	2	3	2	2	2	2	2	3
2	192	1	1	1	3	2	1	1	3	2	1	2	1	1	4	1	1	3	3	1	1	4	1	1	4	1	3	3	3	3	2	3	2	2	4	4	4	4	3	4	3	1	3	3	1	1	3	3	3
2	193	1	1	2	3	4	1	4	1	2	5	5	3	2	3	3	3	3	3	2	2	2	2	2	2	2	4	4	3	3	2	3	3	3	2	4	4	3	3	4	3	3	2	2	2	2	4	3	3
2	194	1	1	2	3	4	1	2	3	1	5	4	3	4	5	2	3	3	4	2	2	3	3	4	4	2	4	4	4	4	4	4	4	4	4	4	4	5	4	5	4	3	2	1	1	1	4	4	5
2	195	1	1	1	3	2	1	1	3	2	1	2	3	2	4	2	3	2	2	2	3	1	2	1	3	1	3	3	3	3	3	3	3	2	3	1	3	5	3	3	3	1	4	4	2	2	1	1	1
2	196	1	2	1	3	3	1	3	3	2	3	3	3	4	4	2	4	2	4	3	2	2	2	2	2	2	3	3	4	2	2	2	3	2	4	4	4	4	4	4	3	2	2	2	2	2	4	4	4
2	197	1	1	2	4	4	1	6	4	1	6	5	5	5	5	2	2	4	5	4	4	2	2	4	4	3	4	4	3	5	3	3	5	4	4	4	4	4	4	4	4	4	1	1	1	1	5	5	5
2	198	1	2	2	3	4	5	3	5	1	5	4	4	4	4	3	3	4	4	3	3	4	4	2	4	2	3	3	3	3	3	3	4	4	4	4	4	4	3	5	5	3	2	1	1	1	3	3	3
2	199	1	1	2	3	4	1	4	5	2	3	3	4	4	4	3	4	3	4	3	2	2	2	2	4	2	4	4	3	4	3	3	4	3	4	3	4	3	3	4	5	4	1	1	1	1	4	4	4
2	200	1	2	1	2	4	1	1	4	2	6	3	4	4	4	3	3	4	4	3	3	3	3	3	3	3	3	3	3	3	3	3	3	3	3	4	3	3	4	4	3	4	3	2	2	2	3	3	4
2	201	1	2	1	3	2	1	1	4	2	2	2	3	3	4	2	3	3	3	3	2	3	2	2	3	1	3	3	3	3	2	3	3	4	3	4	1	3	3	4	4	3	3	3	3	1	4	4	3
2	202	1	2	2	3	3	1	1	4	2	3	2	3	3	3	2	2	1	2	1	1	1	1	1	3	2	3	3	4	4	1	3	3	3	4	4	2	5	4	5	5	1	2	2	1	1	4	4	4
2	203	1	1	2	3	3	1	2	3	1	3	3	4	3	3	3	3	3	4	2	2	2	1	1	2	1	3	3	3	3	2	2	4	3	4	3	3	3	3	3	3	3	1	1	1	1	3	3	4
2	204	1	1	1	3	2	1	2	4	2	2	3	4	4	4	4	4	4	4	4	2	2	2	2	4	2	4	4	4	4	4	4	4	4	4	4	4	4	4	4	4	4	4	4	4	4	4	4	4
2	205	1	2	1	3	3	1	2	3	2	3	4	4	4	4	1	1	1	4	1	2	2	1	1	1	1	4	3	3	2	1	3	4	4	4	5	4	5	4	5	4	4	3	3	3	3	3	4	4
2	206	1	2	2	4	3	1	3	2	1	3	4	3	3	3	3	4	3	3	2	2	2	2	1	3	2	3	3	3	3	2	2	4	3	4	3	2	3	3	5	4	3	2	2	2	2	2	2	3
2	207	1	1	1	2	2	1	1	5	1	2	1	5	4	5	1	2	2	4	4	4	4	1	4	4	1	4	5	4	4	4	4	4	4	4	4	4	2	2	4	4	4	1	1	1	1	3	3	4
2	208	1	1	2	3	3	1	1	4	2	3	3	3	3	3	3	3	3	3	3	2	3	2	2	3	2	4	4	3	3	3	3	4	4	4	4	1	5	2	4	4	3	3	2	2	2	4	4	4
2	209	1	2	1	3	2	2	1	4	2	1	1	3	3	4	3	2	3	3	2	3	2	3	2	3	2	3	3	3	3	2	2	2	3	3	3	2	2	2	4	3	3	2	2	2	2	3	3	4
2	210	1	2	1	3	2	1	2	4	2	2	3	4	4	4	2	2	4	5	3	2	4	1	2	3	2	4	4	4	2	4	4	4	4	4	4	2	4	4	4	4	4	2	2	2	2	4	4	4
2	211	1	2	2	4	3	2	3	3	2	3	1	4	3	4	3	3	4	5	3	2	3	2	1	3	2	4	4	3	3	3	3	2	3	4	3	2	3	2	4	3	4	2	2	2	2	3	3	4
2	212	1	2	2	2	4	1	5	1	2	6	4	2	2	2	3	2	2	2	2	2	2	2	2	2	2	2	3	2	2	2	2	2	2	3	2	3	3	4	5	3	4	2	2	2	2	2	2	3
2	213	1	2	2	2	4	1	7	1	2	7	4	3	2	3	3	2	3	3	3	2	3	2	2	2	2	3	4	3	3	2	3	2	3	3	3	2	2	4	4	4	3	2	2	2	2	3	2	2
2	214	1	1	2	3	2	2	1	4	2	2	1	2	3	2	3	3	3	3	2	4	3	1	1	4	3	4	5	4	5	3	4	3	3	4	4	3	3	4	3	2	2	1	1	1	1	4	3	4
2	215	1	1	1	3	2	5	2	1	2	2	2	3	3	3	2	2	3	4	3	4	3	2	2	3	2	3	3	3	3	2	3	4	4	3	3	3	3	3	4	4	4	3	2	2	1	3	3	4
2	216	1	2	1	4	2	1	3	1	2	3	2	4	4	4	4	4	4	4	3	3	4	2	2	3	2	3	4	3	3	2	3	3	3	3	2	2	3	2	4	3	3	2	2	2	2	3	3	3
2	217	1	2	1	2	2	1	2	4	2	2	3	2	2	3	2	3	3	3	2	2	3	2	2	2	2	3	3	3	3	2	3	3	3	3	3	2	4	4	3	3	1	2	2	2	2	3	3	3
2	218	1	2	1	3	2	1	2	4	2	2	3	3	1	3	1	4	2	2	3	2	1	1	2	2	3	3	3	3	3	3	3	3	3	3	3	1	2	1	4	3	3	3	2	2	1	5	2	5
2	219	1	2	1	2	3	1	3	4	1	4	3	3	2	3	2	3	3	4	2	2	3	2	2	3	2	3	4	5	4	1	5	3	3	3	3	1	3	3	5	3	4	3	3	2	1	3	3	3
2	220	1	1	1	4	2	2	2	4	2	2	1	4	3	3	3	3	3	3	3	4	3	3	4	3	4	3	3	3	4	3	3	2	3	3	3	4	4	3	5	5	4	4	2	2	2	3	3	4
2	221	1	2	2	2	3	1	2	4	2	4	3	4	2	4	1	3	3	3	2	2	2	2	2	3	2	2	2	2	2	2	2	2	4	4	3	1	3	4	5	4	2	1	1	1	1	4	4	4
2	222	1	2	2	3	3	1	4	2	2	4	3	4	3	3	3	3	3	3	2	2	3	2	2	3	2	2	3	3	3	2	2	2	2	3	2	2	3	2	4	4	2	2	2	1	1	3	2	3
2	223	1	1	2	3	4	1	4	3	2	4	2	1	1	1	1	1	1	1	1	1	1	1	1	1	1	3	3	2	1	1	1	1	1	3	1	1	1	1	5	3	1	1	1	1	1	1	1	3
2	224	1	1	2	2	4	2	1	2	2	4	2	4	3	3	2	2	2	2	3	2	2	2	2	2	2	2	3	3	2	2	2	3	3	3	4	2	2	2	4	3	3	2	2	2	2	2	2	3
2	225	1	2	1	3	2	1	1	4	2	1	2	3	3	4	2	3	3	4	2	3	3	2	3	3	3	4	4	3	3	3	3	3	4	4	4	3	4	3	4	3	3	2	3	3	2	3	3	4
2	226	1	2	1	3	2	1	1	4	2	1	2	2	3	4	2	4	4	4	3	2	2	2	2	4	2	4	4	4	2	1	3	3	3	4	3	2	3	2	4	4	3	3	2	2	1	2	3	4
2	227	1	1	1	2	2	1	1	4	2	2	2	3	3	3	3	3	3	3	3	3	3	3	3	3	3	3	3	3	3	3	3	3	3	3	3	3	3	3	3	3	3	3	3	3	3	3	3	3
2	228	1	2	1	3	2	1	2	4	2	2	3	3	4	4	2	3	2	3	2	3	2	2	4	3	3	3	4	3	2	3	3	4	3	3	4	2	4	3	4	3	3	2	2	2	2	4	3	4
2	229	1	1	2	4	3	2	2	4	2	3	2	5	4	4	2	3	2	3	2	2	3	3	2	3	2	3	3	3	3	2	3	3	2	3	3	2	3	3	5	4	3	2	2	1	1	3	3	3
2	230	1	2	1	3	2	1	2	4	2	2	3	3	4	4	3	3	3	4	3	3	3	3	3	4	3	3	4	4	3	3	4	3	4	4	4	2	4	4	4	4	3	3	3	3	3	3	3	4
2	231	1	2	1	3	2	1	3	4	2	3	2	3	3	3	2	3	3	4	3	3	3	3	3	3	3	3	3	3	3	3	4	3	3	4	4	3	3	4	4	3	3	2	2	2	2	3	3	3
2	232	1	2	2	3	3	1	1	4	1	3	3	3	3	4	3	5	4	4	2	2	3	1	2	3	2	4	4	4	4	2	3	3	3	3	3	3	5	4	5	4	4	1	1	1	1	3	3	4
2	233	1	2	1	3	3	1	2	4	2	3	3	3	2	4	1	2	3	4	2	3	3	1	1	3	2	2	3	3	3	3	3	5	5	5	5	2	2	3	5	4	4	2	2	1	1	4	4	5
2	234	1	1	1	3	2	1	3	4	2	3	3	4	4	4	1	3	4	4	3	3	2	2	2	3	3	4	4	3	4	3	5	4	4	3	3	3	4	3	4	3	3	2	2	2	2	4	4	4
2	235	1	2	1	3	4	1	2	5	2	5	3	3	3	3	3	3	3	3	1	1	1	1	1	1	1	1	3	3	3	1	3	3	3	3	3	4	4	4	4	4	1	1	1	1	1	3	3	3
2	236	1	1	1	2	2	1	1	4	2	1	2	3	3	3	1	1	3	3	2	3	3	3	3	2	2	2	2	3	2	3	3	3	3	3	3	1	1	1	3	3	3	1	1	1	1	3	3	3
2	237	1	1	1	3	2	1	1	4	2	2	3	4	3	3	2	4	4	3	3	4	2	4	3	2	3	2	4	5	5	3	5	4	3	5	5	5	4	3	4	3	4	1	1	1	1	3	3	4
2	238	1	1	2	3	4	1	2	4	1	5	4	4	3	3	3	4	4	4	3	3	3	3	3	3	3	3	3	3	3	3	3	3	3	3	3	3	3	3	4	4	3	2	2	2	2	4	4	4
2	239	1	1	2	3	4	1	3	4	1	5	4	4	3	4	3	4	3	3	3	2	4	3	2	3	3	3	4	4	3	3	4	3	2	3	4	3	4	4	3	4	3	3	3	2	2	3	3	3
2	240	1	2	1	3	2	1	2	3	2	2	2	3	2	2	2	2	2	2	3	2	2	1	1	3	2	2	3	2	3	2	2	2	3	3	3	3	3	3	3	2	3	3	3	3	3	3	3	3
2	241	1	1	1	3	1	1	2	4	2	2	2	5	5	4	3	5	4	4	4	5	5	5	5	5	5	5	4	4	5	5	5	5	5	4	5	5	5	5	4	4	4	5	5	5	5	5	5	5
2	242	1	2	1	3	2	1	2	4	2	2	3	2	3	4	3	3	4	4	3	3	3	1	3	4	3	3	4	4	4	4	4	4	4	4	4	3	4	3	4	3	4	1	1	1	1	4	4	4
2	243	1	1	1	3	2	1	1	4	2	1	3	3	3	3	3	3	3	3	3	3	3	3	3	3	3	3	3	3	3	3	3	3	3	3	3	3	3	3	3	4	4	2	4	2	2	4	3	3
2	244	1	2	1	4	2	2	1	4	2	1	1	3	3	3	2	2	2	3	3	3	3	3	2	3	2	3	4	3	3	3	3	3	3	3	3	2	2	3	4	3	3	2	2	2	2	3	3	3
2	245	1	1	1	3	2	1	1	4	2	2	3	3	3	3	3	3	4	4	4	4	4	4	3	3	3	4	4	4	4	3	4	3	3	4	4	3	3	2	3	4	3	2	2	2	2	4	4	4
2	246	1	2	2	3	3	2	5	4	2	5	3	3	3	3	3	3	3	3	3	2	3	2	2	2	2	4	4	3	2	5	3	3	4	3	3	4	3	4	4	3	3	2	2	1	1	3	3	3
2	247	1	1	2	3	4	1	2	4	2	2	3	4	3	3	3	3	3	3	3	4	4	3	3	3	3	3	4	4	4	3	3	3	3	4	4	3	3	3	4	4	3	3	3	3	2	3	3	4
2	248	2	2	1	3	3	3	2	4	2	2	2	3	3	3	3	4	3	3	3	3	4	2	2	3	2	3	4	2	3	2	2	2	2	3	3	3	3	4	4	4	3	2	2	2	2	3	3	3
2	249	1	2	1	3	3	1	2	4	2	3	3	3	3	3	2	3	3	3	3	3	3	3	3	3	3	3	3	3	3	3	3	3	3	3	3	3	3	3	4	3	3	2	2	2	1	3	3	3
2	250	1	1	1	3	2	1	2	4	2	2	3	4	3	4	3	3	4	4	4	3	4	4	4	4	2	4	4	3	3	3	3	3	4	4	4	3	4	3	4	4	4	3	3	2	2	3	3	4
2	251	1	2	1	3	2	1	1	4	2	1	2	3	3	3	3	3	3	3	3	3	3	2	2	3	2	3	4	3	3	2	2	3	3	3	3	3	3	3	4	4	3	3	3	2	1	3	3	4
2	252	1	2	1	3	3	1	1	4	2	2	3	3	3	3	2	3	3	3	2	3	3	2	2	3	5	5	3	3	3	2	2	3	3	3	3	3	3	3	4	3	3	2	2	2	2	3	3	4
2	253	1	2	1	3	2	1	2	3	2	2	3	3	2	3	2	2	2	2	2	2	2	2	2	2	2	2	3	3	2	2	3	3	3	3	3	3	4	4	4	4	2	3	3	2	2	3	3	2
2	254	1	2	1	3	2	1	1	4	2	1	2	3	3	4	1	1	3	3	2	3	1	3	1	3	3	3	3	4	3	2	3	3	3	4	4	4	4	4	3	3	4	3	2	1	1	4	3	4
2	255	1	2	1	2	2	1	1	4	2	2	2	2	3	3	2	2	3	3	1	1	1	1	2	3	2	3	4	3	2	2	2	3	3	4	3	3	3	3	5	4	1	3	2	1	1	3	3	4
2	256	1	2	1	3	4	1	5	4	2	5	5	4	5	3	4	5	4	4	3	3	2	2	3	3	3	3	2	2	2	3	2	3	3	4	4	4	4	3	5	5	2	4	4	4	2	2	2	3
2	257	1	2	1	2	2	1	1	4	2	2	3	3	1	2	2	3	1	3	1	1	2	2	2	3	3	3	3	4	4	3	4	3	3	4	3	2	4	3	4	4	3	3	2	2	2	1	1	3
2	258	1	1	2	3	2	5	1	5	2	3	3	4	3	4	2	2	3	4	4	4	3	3	3	3	3	3	4	4	4	3	4	3	3	4	4	4	4	3	4	3	3	2	2	2	2	3	3	4
2	259	1	1	2	3	3	1	3	2	2	3	4	4	5	3	3	2	3	5	4	4	1	1	1	4	2	4	4	5	4	2	5	2	4	4	4	2	3	2	4	4	3	1	1	1	1	4	4	4
2	260	1	2	1	3	4	1	4	1	2	5	5	4	3	4	3	3	3	4	3	3	4	4	3	3	3	3	3	3	3	3	3	3	2	4	3	4	4	4	4	4	3	3	2	1	1	2	2	3
2	261	1	2	1	3	2	2	1	4	2	2	1	3	3	3	2	3	3	3	3	3	3	3	3	3	3	3	3	3	3	3	3	3	3	3	3	3	3	3	4	3	3	3	2	2	2	3	3	4
2	262	1	2	1	3	3	1	2	4	2	3	3	3	3	3	2	2	2	2	2	2	2	2	2	2	2	2	2	2	2	2	2	2	3	4	4	3	3	3	4	3	2	3	3	3	3	4	4	4
2	263	1	1	1	3	2	1	1	4	2	1	2	3	3	3	3	3	3	3	3	3	3	3	3	3	3	3	3	3	3	3	3	1	1	1	1	3	3	3	3	3	3	3	3	3	3	3	3	3
2	264	1	2	1	3	2	1	2	4	2	2	2	3	3	4	2	2	2	4	3	2	3	3	3	3	4	4	4	4	4	4	4	2	4	4	3	3	3	3	5	4	2	3	3	2	1	3	4	4
2	265	1	1	1	3	2	2	2	4	2	2	1	3	3	3	2	2	1	3	3	3	2	2	1	3	2	2	2	2	2	3	3	4	4	4	3	2	4	3	4	4	4	2	1	1	1	3	3	2
2	266	1	2	1	2	4	1	2	4	2	6	3	4	4	4	2	3	3	3	3	3	3	3	3	3	3	3	3	3	3	3	3	4	4	4	4	4	4	4	4	4	3	2	2	2	2	3	3	3
2	267	1	2	1	3	2	1	2	3	2	2	2	3	3	4	3	3	3	3	2	2	3	3	2	3	3	3	3	3	3	3	3	3	3	3	3	2	3	3	3	3	3	2	2	1	1	2	2	3
2	268	1	1	1	2	3	2	2	3	2	2	3	3	2	3	1	5	2	3	2	2	3	2	2	4	2	5	3	3	3	2	2	5	5	5	5	3	3	3	4	3	2	2	2	2	1	3	3	3
2	269	1	2	1	2	2	1	1	4	2	1	2	3	3	4	1	3	2	1	3	3	3	2	1	3	1	3	3	2	3	2	2	3	3	3	3	5	2	3	4	3	3	1	1	1	1	3	3	3
2	270	1	1	1	3	2	1	1	3	2	2	2	3	3	2	2	5	3	4	2	3	3	1	1	4	3	3	4	2	3	1	1	1	1	3	3	1	1	3	3	3	1	3	1	1	1	3	3	3
2	271	1	2	1	3	2	1	2	2	2	2	3	3	3	3	1	2	2	2	3	3	3	2	2	3	2	3	4	3	3	3	3	3	3	4	2	3	3	3	4	4	2	2	2	2	2	3	3	3
2	272	1	2	1	3	2	1	2	4	2	2	2	3	3	3	3	3	3	3	3	3	3	3	3	3	3	3	3	3	3	3	3	3	3	3	3	3	3	3	3	3	3	3	3	3	3	3	3	3
2	273	1	1	1	3	2	2	1	4	2	1	1	3	3	5	4	3	4	4	3	3	4	2	3	4	2	4	4	4	4	4	4	3	4	4	4	2	3	2	4	4	1	3	3	1	1	3	3	4
2	274	1	1	3	3	4	1	2	4	1	5	4	4	3	3	3	3	4	4	3	3	3	4	3	3	3	3	3	3	3	3	3	3	3	3	3	5	5	5	5	5	3	3	3	3	3	3	3	5
2	275	1	2	1	3	3	1	2	4	2	3	3	4	4	5	3	4	4	5	3	2	3	3	3	3	3	3	4	4	3	3	4	3	3	4	4	3	3	3	5	4	4	2	1	2	1	3	3	5
2	276	1	2	2	3	3	1	2	3	2	4	3	3	2	3	3	3	3	3	2	3	3	2	2	2	3	3	4	4	4	4	4	4	4	4	4	2	3	3	4	4	2	2	2	2	2	4	4	4
2	277	1	1	2	3	4	1	2	3	1	5	4	3	2	3	1	2	1	4	3	2	1	2	1	3	1	1	3	3	2	3	3	3	3	4	3	1	3	5	5	5	3	2	2	1	1	4	4	5
2	278	1	2	1	3	2	1	2	4	2	2	3	3	3	3	3	3	3	3	3	3	3	2	2	3	2	3	3	3	2	2	2	4	2	3	3	3	3	2	3	2	3	2	3	3	3	2	2	4
2	279	1	2	2	3	3	1	3	2	2	4	2	2	2	4	2	3	2	4	3	2	2	2	1	4	1	2	4	4	3	3	3	4	3	4	2	4	5	4	4	4	3	1	1	1	1	4	4	4
2	280	1	2	2	3	3	1	2	3	2	4	3	4	3	4	3	3	3	4	3	3	3	3	4	4	3	4	4	4	4	4	3	3	3	4	4	2	4	2	5	5	4	2	2	2	2	4	4	4
2	281	1	1	1	3	2	1	2	4	2	2	2	3	3	4	3	3	3	4	2	3	3	2	3	4	2	4	5	4	3	3	4	4	3	3	3	3	3	4	5	4	3	3	3	3	2	3	3	5
2	282	2	1	1	2	2	5	2	5	2	2	1	3	3	3	3	3	3	3	3	3	3	3	3	3	3	3	3	3	3	3	3	3	3	3	3	3	3	3	3	3	3	3	3	3	3	3	3	3
2	283	1	1	1	3	2	1	1	4	2	2	2	4	4	3	3	3	3	3	3	3	3	3	3	3	2	3	3	3	2	2	3	3	3	4	3	4	4	4	4	3	3	3	3	3	3	4	3	4
2	284	1	2	1	3	3	1	3	4	1	3	4	4	4	3	1	3	4	1	3	2	3	3	2	2	2	3	3	3	3	3	3	3	3	4	3	3	4	4	4	4	4	1	1	1	1	3	3	4
2	285	1	2	1	4	2	1	1	2	2	2	3	4	2	2	5	3	3	3	2	2	3	2	2	3	2	3	4	2	3	2	2	3	2	4	3	3	4	3	4	4	1	2	2	2	1	2	1	3
2	286	1	2	1	3	3	1	3	4	2	3	3	3	3	2	3	4	3	4	3	3	3	3	4	4	2	3	4	4	4	2	3	4	4	4	4	1	1	3	4	3	4	3	2	2	1	3	3	3
2	287	1	1	1	3	3	1	1	4	2	3	3	3	3	2	3	3	3	4	4	4	4	4	4	4	4	4	4	4	3	2	2	2	2	2	3	4	4	4	4	3	2	3	2	2	2	3	3	3
2	288	1	2	1	3	3	1	2	3	2	3	3	3	3	3	3	3	3	3	3	3	4	3	3	3	3	3	3	3	3	3	3	3	3	3	3	3	3	3	3	3	3	3	3	3	3	3	3	3
2	289	1	2	2	2	3	1	1	4	2	4	3	4	3	4	1	3	3	4	3	2	3	2	2	4	3	4	4	3	2	2	3	1	2	3	4	3	5	4	4	3	2	1	2	1	1	3	3	4
2	290	1	2	1	3	2	2	1	5	2	1	1	4	3	4	2	2	2	3	4	4	3	2	2	3	3	3	3	3	3	2	3	3	2	4	3	1	3	3	4	3	2	3	3	3	1	3	3	3
2	291	1	2	1	3	2	2	1	5	2	1	1	4	4	4	3	4	3	3	3	3	3	2	2	4	2	3	3	3	3	3	3	3	3	3	3	2	2	4	4	4	3	2	2	2	2	4	4	4
2	292	1	2	1	3	2	1	1	3	2	2	3	3	3	3	3	3	3	3	3	3	3	2	2	3	2	3	3	3	3	3	3	3	3	3	3	3	3	2	3	3	3	2	2	2	2	3	3	3
2	293	1	2	1	3	3	3	3	4	2	3	3	3	2	2	2	3	4	3	4	4	3	4	3	2	4	5	2	4	2	5	3	2	2	3	4	5	3	2	4	4	4	4	3	3	3	4	2	3
2	294	1	2	2	2	3	1	4	3	2	5	3	4	3	4	4	4	4	4	3	4	3	3	3	4	4	3	4	4	4	4	4	4	4	4	4	3	4	3	3	3	3	3	3	3	3	3	3	3
2	295	1	1	1	3	2	1	1	4	1	2	3	3	3	3	3	3	3	3	3	3	3	3	3	3	3	3	3	3	3	3	3	3	3	3	3	3	3	4	4	4	4	1	1	1	1	3	3	4
2	296	1	1	1	2	2	1	2	3	2	2	3	3	2	2	3	2	2	2	3	2	2	2	2	2	2	2	4	2	3	2	2	2	2	2	2	2	4	2	3	4	2	3	2	2	3	3	3	3
2	297	1	2	2	3	3	1	2	4	1	4	4	4	4	4	3	3	3	4	3	3	4	4	3	4	4	4	4	4	4	3	4	4	4	4	4	3	3	3	4	4	3	2	2	2	2	3	3	4
2	298	1	2	1	2	2	1	1	3	2	1	2	3	3	5	1	1	3	3	4	3	3	3	2	3	1	3	4	4	4	1	2	3	2	4	3	3	4	4	4	3	4	2	2	1	1	3	3	3
2	299	1	1	2	3	4	1	4	4	2	5	5	3	2	2	2	2	2	3	2	2	2	2	2	2	2	3	3	2	2	2	2	3	3	3	3	3	2	3	4	3	3	2	2	2	2	2	2	3
[truncated: 51 more columns]
